# Supplementary material for: Sasso Pisano Geothermal Field Environment Harbours Diverse Ktedonobacteria Representatives and Illustrates Habitat-Specific Adaptations
Source: Microorganisms. 2021 Jun 29;9(7):1402. doi: 10.3390/microorganisms9071402 (PMC8306680; doi:10.3390/microorganisms9071402)
Supplement: Supplementary file 1 [file microorganisms-09-01402-s001.zip]

Archive with 1 entries (1 files):
- microorganisms-1274153-SI.pdf
